# Supplementary material for: Determining the Cancer Center priorities at the Wilmot Cancer Institute: A proposed framework informed by an academic-community collaborative approach
Source: Oncologist. 2025 Sep 15;30(10):oyaf282. doi: 10.1093/oncolo/oyaf282 (PMC12517334; doi:10.1093/oncolo/oyaf282)
Supplement: oyaf282_Supplementary_Data [file oyaf282_supplementary_data.zip]

Archive with 1 entries (1 files):
- Supplemental Tables.docx
